# Supplementary material for: The Effect of Gymnema Sylvestre on Motivation to Consume Sweet Foods—A Qualitative Investigation
Source: Nutrients. 2025 Aug 22;17(17):2718. doi: 10.3390/nu17172718 (PMC12430398; doi:10.3390/nu17172718)
Supplement: Supplementary file 1 [file nutrients-17-02718-s001.zip]

Archive with 2 entries (2 files):
- Table S1. COREQ_Checklist.pdf
- Table S2. Interview guides.pdf
